# Supplementary material for: Exploring Relationship between Face-to-Face Interaction and Team Performance Using Wearable Sensor Badges
Source: PLoS One. 2014 Dec 15;9(12):e114681. doi: 10.1371/journal.pone.0114681 (PMC4266505; doi:10.1371/journal.pone.0114681)
Supplement: S2 File — Dataset S1 and Dataset S2. Dataset S1, Daily measures of Call Center A. Dataset S2, Daily measures of Call Center B. (ZIP) [file pone.0114681.s002.zip]

Archive with 2 entries (2 files):
- File_S2/Dataset_S1_Daily_Measures_of_CallCenterA.csv
- File_S2/Dataset_S2_Daily_Measures_of_CallCenterB.csv
