# Supplementary material for: Exploring Relationship between Face-to-Face Interaction and Team Performance Using Wearable Sensor Badges
Source: PLoS One. 2014 Dec 15;9(12):e114681. doi: 10.1371/journal.pone.0114681 (PMC4266505; doi:10.1371/journal.pone.0114681)
Supplement: S2 File — Dataset S1 and Dataset S2. Dataset S1, Daily measures of Call Center A. Dataset S2, Daily measures of Call Center B. (ZIP) [file pone.0114681.s002.zip › File_S2/Dataset_S1_Daily_Measures_of_CallCenterA.csv]

	k	C	l	GAL while working	GAL while resting	CPH
20130911	5.891891892	0.527650228	1.879144134	0.352006832	0.288878417	3.007353251
20130912	7.179487179	0.522400197	1.940637276	0.406709493	0.299435028	3.222480977
20130913	5.714285714	0.442381025	2.309549356	0.413054393	0.291755553	2.967190889
20130914	8.652173913	0.533963469	1.754732975	0.480842041	0.321655074	2.877068223
20130915	6.926829268	0.474023074	1.95657361	0.427035601	0.306941816	3.11139064
20130916	6.1875	0.576113412	1.702517162	0.430235267	0.317148612	3.396292547
20130917	5.888888889	0.520797171	1.918392205	0.434719636	0.278052905	3.096713503
20130918	7.581395349	0.496251698	1.804796802	0.423851999	0.309991368	2.633316415
20130919	6.594594595	0.565523979	1.897435897	0.450730264	0.29029292	3.069336705
20130920	5.483870968	0.574370022	2.069732938	0.445178608	0.262078146	3.433410447
20130921	5.953488372	0.470686015	2.0163001	0.444516971	0.325450133	3.120145644
20130922	6.227272727	0.443355242	2.147072174	0.456826441	0.318870712	3.017044835
20130923	5.777777778	0.393994373	2.010531355	0.440608543	0.327987267	3.23013146
20130924	10.54545455	0.656361926	1.557522124	0.377993271	0.258768352	3.764237179
20130925	7.772727273	0.513372088	1.849462366	0.428175896	0.310292549	2.827663823
20130926	5.942857143	0.459159132	1.964777105	0.465366705	0.299683693	2.8755215
20130927	6.424242424	0.532882841	1.796937039	0.45724989	0.254689755	3.203538349
20130928	7.428571429	0.56163146	1.800313643	0.467762326	0.305745367	3.558986065
20130929	5.463414634	0.424555133	2.12922491	0.462991322	0.296366287	2.888815381
20130930	6.111111111	0.539056876	1.867127686	0.429365447	0.29289179	2.87182621
20131001	8	0.575757667	1.774505679	0.436879139	0.288147498	3.695665276
20131002	5.783783784	0.433173839	2.17173913	0.455242267	0.307788866	3.868408447
20131003	7.529411765	0.571670955	1.706463878	0.47489108	0.301681175	3.185767183
20131004	6.742857143	0.499903729	1.877465159	0.37147187	0.258775847	3.15396528
20131005	5.714285714	0.457054449	2.10806023	0.374158144	0.290028795	3.402467242
20131006	6.256410256	0.475425801	1.947437582	0.443354356	0.309769802	3.161979713
20131007	7.853658537	0.531940036	1.872146119	0.45561277	0.287084698	2.792731379
20131008	6.046511628	0.410695939	2.137109498	0.393932684	0.288559755	2.306059852
20131009	4.432432432	0.479958228	2.128022154	0.420005526	0.263859437	2.598434481
20131010	7.487179487	0.534206876	1.817290006	0.408537843	0.269671783	2.577279922
20131011	8.473684211	0.560409493	1.691259022	0.497994652	0.305853567	2.437940922
20131012	6.195121951	0.502214983	2.146596859	0.454899267	0.284750337	2.892137521
20131013	5.435897436	0.443784395	2.200336534	0.467548995	0.298079261	2.037237612
20131014	4.619047619	0.398057042	2.668526267	0.406590856	0.263594145	2.284355824
20131015	5.170731707	0.44403964	2.295097262	0.44402903	0.292887271	2.616811717
20131016	5.894736842	0.435322607	2.13191812	0.46486046	0.287020228	2.706237547
20131017	5.7	0.376866204	2.17472119	0.388817125	0.268158836	2.792362593
20131018	5.189189189	0.452167652	2.023803495	0.434246237	0.269375324	2.733291907
20131019	6.55	0.41818794	1.956521739	0.471799672	0.288384279	3.042635992
20131020	5.25	0.479196921	2.332419636	0.427246562	0.26172133	2.695734164
20131021	6.7	0.437715039	1.934683754	0.494612297	0.299727675	2.873944246
20131022	6.102564103	0.405145286	2.273587318	0.437930315	0.282997981	2.422269061
20131023	8.15	0.454526106	1.838538598	0.433504341	0.28375243	2.609089429
20131024	6.121212121	0.450540957	2.100795756	0.454615981	0.304492395	2.79374862
20131025	7.588235294	0.592677348	1.779540048	0.476407915	0.278102787	2.672605631
20131026	7.414634146	0.54180189	1.903288201	0.436421435	0.298420567	3.135776061
20131027	6.108108108	0.44298453	1.967019444	0.430751174	0.276612029	2.846328499
20131028	7.073170732	0.484320476	1.984671238	0.406090373	0.242581226	2.717010995
20131029	8	0.451525577	1.821011673	0.41515952	0.279148987	2.804688011
20131030	6.4	0.431533082	2.022034997	0.458796764	0.281615303	2.591856033
20131031	11.45454545	0.586094353	1.687778769	0.443623639	0.274713779	2.577466428
20131101	7.666666667	0.477414983	1.715842034	0.485840563	0.270194986	2.937163793
20131102	4.944444444	0.480526128	1.958549223	0.413434514	0.263958077	2.951617268
20131103	3.882352941	0.39090634	2.667617689	0.40018862	0.24760645	3.262314761
20131104	5.885714286	0.511586361	2.021517554	0.49323741	0.248645753	3.468025904
20131105	7.210526316	0.427276131	1.899914418	0.579359554	0.269372455	2.926657738
20131106	5.941176471	0.507553289	1.968190855	0.514243511	0.269399293	3.663663304
20131107	6.6875	0.566092761	1.913826367	0.437916177	0.269842461	2.858917005
20131108	5.705882353	0.525041324	1.911196911	0.542939937	0.283665002	3.206706666
20131109	5.741935484	0.527377461	1.880687563	0.49201278	0.258864671	3.431252178
20131110	4.848484848	0.554408614	1.980990495	0.476416588	0.28855132	3.046372287
