# Supplementary material for: Exploring Relationship between Face-to-Face Interaction and Team Performance Using Wearable Sensor Badges
Source: PLoS One. 2014 Dec 15;9(12):e114681. doi: 10.1371/journal.pone.0114681 (PMC4266505; doi:10.1371/journal.pone.0114681)
Supplement: S2 File — Dataset S1 and Dataset S2. Dataset S1, Daily measures of Call Center A. Dataset S2, Daily measures of Call Center B. (ZIP) [file pone.0114681.s002.zip › File_S2/Dataset_S2_Daily_Measures_of_CallCenterB.csv]

	k	C	l	GAL while working	GAL while resting	CPH
20130911	4.864864865	0.377904003	2.216429086	0.427511264	0.223292786	2.03920547
20130912	5.888888889	0.453746854	2.093023256	0.417071301	0.19565995	2.35106217
20130913	4.388888889	0.32547658	2.189400521	0.380892043	0.213108567	2.491137424
20130914	3.75	0.377132937	1.68618267	0.462885738	0.25649567	2.353749378
20130915	3.882352941	0.4589169	1.939624435	0.478861087	0.20229827	1.441530685
20130916	5.157894737	0.544572971	1.595645412	0.489224138	0.301360915	3.169868917
20130917	5.055555556	0.37861737	2.210914195	0.431839187	0.233470106	2.040377795
20130918	5.578947368	0.426474257	2.028372205	0.396849987	0.232095878	2.307995669
20130919	3.837837838	0.296419796	2.657091562	0.39625712	0.222324247	1.472206648
20130920	4.258064516	0.402534562	2.450377657	0.40777635	0.217573505	2.049007213
20130921	1.846153846	0.215384615	2.971428571	0.490163934	0.23060997	2.214977474
20130922	2.470588235	0.16162465	2.706467662	0.42550911	0.193556115	2.27366121
20130923	3.565217391	0.390175042	2.360808709	0.468317553	0.239297378	2.357958677
20130924	3.8125	0.397825265	2.519898391	0.374718559	0.207371533	1.985601499
20130925	4.444444444	0.36369171	2.517650193	0.422294548	0.232725263	1.530355764
20130926	2.722222222	0.227292769	3.198240122	0.431660232	0.24429928	1.518483045
20130927	6.108108108	0.477641278	2.049756348	0.460095071	0.229085134	2.93599598
20130928	5.647058824	0.577925016	1.511111111	0.470091485	0.255064566	2.351132988
20130929	2.705882353	0.222689076	2.391559203	0.490502793	0.252188716	2.917793232
20130930	4.228571429	0.324930942	2.512668919	0.38727484	0.240089753	2.94364864
20131001	5.297297297	0.395538846	2.082768685	0.398958333	0.227467563	2.159485766
20131002	4.228571429	0.291599512	2.20479249	0.364658835	0.221271546	1.776758574
20131003	4.571428571	0.361257473	2.332723471	0.423219979	0.2373851	2.209386671
20131004	4	0.35694496	2.592592593	0.388999149	0.243039591	1.826912298
20131005	4.3	0.366666667	2.209302326	0.420769231	0.256991112	2.201488305
20131006	3.684210526	0.267335004	2.30044843	0.422492401	0.239736253	2.765027973
20131007	3.285714286	0.296139971	4.457290768	0.36183432	0.214094319	2.07428809
20131008	3.255813953	0.244254002	4.117960021	0.398786039	0.173726822	1.624760672
20131009	3.155555556	0.29320038	4.325977715	0.347528291	0.197960439	1.980410596
20131010	2.979591837	0.266565634	4.158170782	0.389146091	0.19396903	1.558428637
20131011	4.208333333	0.249437599	3.455882353	0.425019836	0.192454027	1.531361809
20131012	3.733333333	0.448783069	1.880597015	0.401891253	0.257834316	2.139006729
20131013	3.375	0.292857143	1.85710601	0.379166667	0.230740417	1.609591179
20131014	5.2	0.432669553	1.687139263	0.478931751	0.252612103	1.723004983
20131015	4.266666667	0.354721575	3.093911141	0.406020744	0.187242903	1.547536365
20131016	1.891891892	0.223938224	6.073629623	0.386078511	0.205591112	1.855732727
20131017	3.617021277	0.297725088	3.672082885	0.423496574	0.201732997	2.311443744
20131018	3.727272727	0.264051227	3.182327876	0.3972873	0.239105759	1.864417339
20131019	3.7	0.439621212	2.175572519	0.36746988	0.205373832	2.9011659
20131020	2.941176471	0.413165266	2.07106599	0.375523013	0.225274033	1.906914087
20131021	3.318181818	0.308587246	4.11811652	0.370778084	0.212361794	1.883256538
20131022	3.555555556	0.265504002	3.47967262	0.420305981	0.214461025	2.519066244
20131023	2.714285714	0.124622071	3.962264151	0.38017267	0.213317586	1.851611206
20131024	2.909090909	0.18977689	3.849142149	0.36016406	0.213987631	2.922967789
20131025	2.976744186	0.223163529	3.739130435	0.374661613	0.216882532	2.203224209
20131026	3.444444444	0.283024691	1.988734835	0.43592552	0.265708719	2.740088286
20131027	3.47826087	0.361973775	2.540585774	0.449005773	0.196431873	2.554579446
20131028	3.761904762	0.33323753	3.529652911	0.375579177	0.210526316	2.095639805
20131029	5.534883721	0.456644659	2.255057022	0.41069992	0.205209155	1.760416304
20131030	2.387096774	0.253917051	4.008497275	0.332389381	0.172209312	1.999648734
20131031	3.772727273	0.301652893	3.0608283	0.419227738	0.201638465	2.518440521
20131101	3.526315789	0.310266196	2.911776888	0.397179126	0.19352222	1.970396891
20131102	1.875	0.173363095	3.228699552	0.363247863	0.209677419	3.021678954
20131103	2.416666667	0.214718615	3.423609675	0.428252788	0.195810735	1.868151859
20131104	2.08	0.248380952	4.545454545	0.473039216	0.211598598	2.1429068
20131105	2.756756757	0.262462462	3.406359219	0.387193297	0.209850915	2.027194849
20131106	2.9375	0.364327686	3.001512859	0.344719524	0.206928265	1.940135172
20131107	2.769230769	0.332234432	3.835072889	0.352145797	0.19330008	1.52818314
20131108	2.540540541	0.19030849	4.394106004	0.374913853	0.220161792	2.143960937
20131109	3.230769231	0.428632479	2.089285714	0.392712551	0.214297729	3.196709773
20131110	2.105263158	0.201754386	3.79297597	0.466472303	0.20677446	2.352450215
